# Supplementary material for: A New Casjensviridae Bacteriophage Isolated from Hospital Sewage for Inactivation of Biofilms of Carbapenem Resistant Klebsiella pneumoniae Clinical Isolates
Source: Pharmaceutics. 2024 Jul 5;16(7):904. doi: 10.3390/pharmaceutics16070904 (PMC11280391; doi:10.3390/pharmaceutics16070904)
Supplement: Supplementary file 1 [file pharmaceutics-16-00904-s001.zip]

Archive with 1 entries (1 files):
- pharmaceutics-3053285-supplementary.pdf
